# Supplementary material for: An immune indicator based on BTK and DPEP2 identifies hot and cold tumors and clinical treatment outcomes in lung adenocarcinoma
Source: Sci Rep. 2023 Mar 29;13:5153. doi: 10.1038/s41598-023-32276-2 (PMC10060209; doi:10.1038/s41598-023-32276-2)
Supplement: Supplementary file 2 — Supplementary Information 2. [file 41598_2023_32276_MOESM2_ESM.xlsx]

## Sheet: 576_samples
sample	tissue	pathologic_M	pathologic_N	pathologic_T	pathologic_stage	age_at_initial_pathologic_diagnosis	OS	OS.time
TCGA-50-5931-11	normal	M0	N0	T2	Stage I	75	1	434
TCGA-49-4512-11	normal		N2	T2	Stage III	69	1	905
TCGA-49-6743-11	normal		N2	T1	Stage III	81	0	1621
TCGA-44-6148-11	normal	M0	N0	T1	Stage I	60	0	704
TCGA-50-5939-11	normal	M0	N0	T2	Stage I	85	1	460
TCGA-55-6984-11	normal	M0	N1	T2	Stage II	71	1	760
TCGA-44-2657-11	normal	M0		T2	Stage I	74	0	1351
TCGA-55-6975-11	normal	M0	N1	T2	Stage II	61	1	118
TCGA-55-6986-11	normal	M0	N0	T2	Stage I	74	0	3261
TCGA-91-6835-11	normal	M0	N0	T1	Stage I	81	0	79
TCGA-91-6849-11	normal		N2	T2	Stage III	75	0	35
TCGA-55-6983-11	normal	M0	N1	T2	Stage II	81	0	2823
TCGA-55-6978-11	normal		N0	T2	Stage II	81	1	176
TCGA-44-5645-11	normal			T1	Stage I	61	0	852
TCGA-55-6981-11	normal	M0	N2	T1	Stage III	53	1	1379
TCGA-50-5935-11	normal	M0	N0	T1	Stage I	86	1	653
TCGA-44-3396-11	normal	M0	N2	T2	Stage III	74	0	1130
TCGA-55-6968-11	normal	M1	N0	T1	Stage IV	61	1	1293
TCGA-49-6745-11	normal	M0	N2	T2	Stage III	82	0	522
TCGA-50-5936-11	normal	M0	N2	T2	Stage III	58	1	257
TCGA-91-6836-11	normal		N0	T2	Stage I	52	0	417
TCGA-44-2655-11	normal	M0	N0	T1	Stage I	65	0	1324
TCGA-55-6980-11	normal	M0	N0	T1	Stage I	56	0	2109
TCGA-44-6146-11	normal	M0	N0	T3	Stage II	64	0	728
TCGA-38-4626-11	normal	M0	N0	T2		57	0	3674
TCGA-38-4627-11	normal	M0	N1	T1	Stage II	64	1	1147
TCGA-50-6595-11	normal	M0	N2	T2	Stage III	74	1	189
TCGA-50-5930-11	normal	M0	N2	T2	Stage III	47	1	282
TCGA-55-6985-11	normal		N0	T2	Stage I	58	0	1233
TCGA-55-6972-11	normal	M0	N0	T2	Stage I	72	1	1632
TCGA-73-4676-11	normal	M0	N1	T2	Stage II	45	1	281
TCGA-44-3398-11	normal	M0	N0	T1	Stage I	77	0	1163
TCGA-91-6831-11	normal		N0	T2	Stage I	66	0	310
TCGA-55-6971-11	normal		N0	T2	Stage I	59	0	1400
TCGA-44-2661-11	normal	M0	N0	T1	Stage I	69	0	1159
TCGA-55-6969-11	normal	M0	N0	T2	Stage I	52	0	1239
TCGA-55-6970-11	normal		N2	T2	Stage III	67	1	464
TCGA-50-5933-11	normal	M0	N2	T4	Stage III	72	1	2393
TCGA-91-6829-11	normal		N0	T2	Stage I	78	1	1258
TCGA-44-6778-11	normal		N0	T1	Stage I	59	0	1864
TCGA-44-6776-11	normal		N0	T1	Stage I	60	0	2616
TCGA-38-4625-11	normal	M0	N0	T2	Stage I	66	0	2973
TCGA-49-6761-11	normal		N2	T1	Stage III	68	0	354
TCGA-91-6847-11	normal		N0	T2	Stage I	62	0	842
TCGA-44-6145-11	normal	M0	N0	T1	Stage I	62	0	595
TCGA-91-6828-11	normal	M0	N0	T1	Stage I	70	0	323
TCGA-44-6144-11	normal	M0	N0	T1	Stage I	58	0	723
TCGA-38-4632-11	normal	M1	N1	T2	Stage IV	42	1	1357
TCGA-55-6979-11	normal	M0	N1	T2	Stage II	59	1	237
TCGA-44-6147-11	normal	M0		T1	Stage I	67	0	845
TCGA-49-4490-11	normal	M0	N2	T3	Stage III	45	1	385
TCGA-44-2665-11	normal	M0	N1	T2	Stage II	55	0	1301
TCGA-50-5932-11	normal	M0	N1	T2	Stage II	75	1	1235
TCGA-44-2662-11	normal	M0	N0	T2	Stage I	65	0	1280
TCGA-44-2668-11	normal	M0	N0	T2	Stage I	51	1	761
TCGA-49-6744-11	normal		N1	T2	Stage II	64	0	1683
TCGA-49-6742-11	normal	M0	N1	T2	Stage II	70	1	488
TCGA-55-6982-11	normal	M0	N1	T2	Stage II	79	1	995
TCGA-44-6777-11	normal			T2	Stage I	85	1	987
TCGA-69-7978-01	tumor		N1	T2	Stage II	59	0	134
TCGA-62-8399-01	tumor	M0	N2	T2	Stage III	62	0	2696
TCGA-78-7539-01	tumor	M0	N0	T2	Stage II	75	0	791
TCGA-73-4658-01	tumor	M0	N0	T2	Stage I	80	1	1600
TCGA-44-6775-01	tumor		N0	T2	Stage I	72	0	705
TCGA-44-2655-01	tumor	M0	N0	T1	Stage I	65	0	1324
TCGA-44-3398-01	tumor	M0	N0	T1	Stage I	77	0	1163
TCGA-62-8397-01	tumor	M0	N0	T3	Stage II	70	0	1289
TCGA-53-A4EZ-01	tumor		N1	T2	Stage II	63	0	1071
TCGA-50-7109-01	tumor	M0	N0	T1	Stage I	60	1	308
TCGA-38-6178-01	tumor		N2	T2	Stage III	70	0	448
TCGA-86-8056-01	tumor	M0	N0	T4	Stage III	63	0	139
TCGA-55-1592-01	tumor	M0	N0	T2	Stage I	65	1	701
TCGA-86-A4JF-01	tumor	M0	N0	T3	Stage II	56	1	737
TCGA-69-7974-01	tumor		N2	T2	Stage III	54	0	184
TCGA-86-A456-01	tumor	M0	N0	T1	Stage I	78	0	896
TCGA-97-8547-01	tumor		N2	T2	Stage III	78	0	657
TCGA-55-1595-01	tumor	M0	N0	T1	Stage I	74	0	1479
TCGA-NJ-A4YP-01	tumor	M0	N0	T2	Stage I	52	0	50
TCGA-05-4424-01	tumor	M0	N0	T3	Stage II	70	0	913
TCGA-97-A4M7-01	tumor	M0	N0	T1	Stage I	74	0	629
TCGA-44-2668-01	tumor	M0	N0	T2	Stage I	51	1	761
TCGA-NJ-A55A-01	tumor	M0	N0	T2	Stage I	76	0	15
TCGA-05-5420-01	tumor	M0	N2	T2	Stage III	67	0	457
TCGA-55-1594-01	tumor	M0	N2	T2	Stage III	68	0	1178
TCGA-44-2659-01	tumor	M0	N1	T1	Stage II	65	0	1367
TCGA-78-7162-01	tumor	M0	N0	T1	Stage I	75	1	3169
TCGA-38-4632-01	tumor	M1	N1	T2	Stage IV	42	1	1357
TCGA-49-6761-01	tumor		N2	T1	Stage III	68	0	354
TCGA-91-6828-01	tumor	M0	N0	T1	Stage I	70	0	323
TCGA-05-4418-01	tumor	M0	N2	T3	Stage III	69	1	274
TCGA-99-AA5R-01	tumor	M0	N0	T1	Stage I	70	0	658
TCGA-55-7903-01	tumor		N0	T1	Stage I	64	0	567
TCGA-55-A492-01	tumor		N0	T1	Stage I	70	0	596
TCGA-55-8616-01	tumor	M0	N0	T2	Stage I	58	0	48
TCGA-86-7954-01	tumor	M0	N0	T2	Stage I	68	0	605
TCGA-05-4433-01	tumor	M0	N0	T2	Stage I	82	0	730
TCGA-69-8253-01	tumor		N1	T1	Stage II	59	0	426
TCGA-86-8674-01	tumor	M0	N1	T2	Stage II	50	0	806
TCGA-69-7765-01	tumor		N0	T4		56	0	165
TCGA-86-8672-01	tumor	M0	N0	T3	Stage II	59	1	19
TCGA-MP-A4T6-01	tumor		N2	T1	Stage III	76	1	1790
TCGA-97-7547-01	tumor		N0	T2	Stage I	67	0	1965
TCGA-55-7911-01	tumor		N0	T1	Stage I	70	0	537
TCGA-91-6835-01	tumor	M0	N0	T1	Stage I	81	0	79
TCGA-55-A48Z-01	tumor		N3	T1	Stage III	60	0	651
TCGA-50-5045-01	tumor	M0	N1	T2		57	1	2174
TCGA-55-7913-01	tumor		N0	T1	Stage I	61	1	561
TCGA-86-8075-01	tumor	M0	N0	T2	Stage I	66	1	694
TCGA-97-8177-01	tumor	M0	N0	T2	Stage I	59	0	499
TCGA-55-7907-01	tumor		N1	T2	Stage II	77	1	343
TCGA-44-8117-01	tumor	M0	N0	T2	Stage I	54	0	385
TCGA-86-8668-01	tumor	M0	N0	T1	Stage I	61	0	423
TCGA-78-8660-01	tumor	M0	N1	T2	Stage II	69	1	321
TCGA-05-4415-01	tumor	M0	N2	T4	Stage III	57	1	91
TCGA-75-6212-01	tumor	M0	N1	T2	Stage II		1	1516
TCGA-67-6215-01	tumor	M0	N0	T2	Stage I	52	0	174
TCGA-05-4430-01	tumor	M0	N0	T2	Stage I	59	0	761
TCGA-49-6742-01	tumor	M0	N1	T2	Stage II	70	1	488
TCGA-38-4627-01	tumor	M0	N1	T1	Stage II	64	1	1147
TCGA-69-7979-01	tumor		N0	T2	Stage I	71	0	408
TCGA-69-7973-01	tumor	M0	N0	T2	Stage I	42	0	230
TCGA-73-7499-01	tumor	M0	N0	T2	Stage I	81	1	1531
TCGA-44-A47A-01	tumor		N0	T2	Stage I	78	0	466
TCGA-78-8662-01	tumor	M0	N0	T2	Stage I	53	1	3361
TCGA-55-8085-01	tumor	M0	N0	T1	Stage I	64	0	904
TCGA-75-6206-01	tumor	M0	N0	T2	Stage I		0	2590
TCGA-50-5932-01	tumor	M0	N1	T2	Stage II	75	1	1235
TCGA-50-6594-01	tumor	M0	N2	T3	Stage III	79	1	370
TCGA-49-AARQ-01	tumor		N0	T2	Stage I	41	0	6732
TCGA-55-7574-01	tumor	M0	N0	T2	Stage I	64	1	995
TCGA-50-5066-01	tumor	M0	N0	T2	Stage I	72	0	1442
TCGA-86-A4P7-01	tumor	M0	N0	T2	Stage I	63	0	415
TCGA-64-5779-01	tumor	M0	N2	T2	Stage III	61	0	864
TCGA-55-8096-01	tumor		N0	T2	Stage I	67	1	719
TCGA-97-8175-01	tumor	M0	N0	T2	Stage I	55	0	551
TCGA-44-A4SS-01	tumor	M0	N0	T1	Stage I	73	0	415
TCGA-91-7771-01	tumor		N0	T3	Stage II	62	0	492
TCGA-86-8278-01	tumor	M0	N1	T2	Stage II	63	0	944
TCGA-55-8087-01	tumor		N0	T2	Stage I	59	0	462
TCGA-MP-A4T8-01	tumor	M0	N2	T2	Stage III	68	1	161
TCGA-L9-A5IP-01	tumor	M1	N2	T3	Stage IV	40	1	58
TCGA-55-6979-01	tumor	M0	N1	T2	Stage II	59	1	237
TCGA-69-7980-01	tumor	M0	N0	T1	Stage I	70	0	411
TCGA-62-A472-01	tumor	M0	N0	T3	Stage II	70	0	910
TCGA-49-4507-01	tumor	M0	N1	T3	Stage III	73	1	268
TCGA-55-6642-01	tumor		N0	T2	Stage I	63	0	2449
TCGA-86-7701-01	tumor	M1	N0	T2	Stage IV	66	0	947
TCGA-62-A46R-01	tumor	M0	N0	T2	Stage I	54	1	1725
TCGA-62-A46V-01	tumor	M0	N0	T2	Stage I	78	0	2199
TCGA-44-6146-01	tumor	M0	N0	T3	Stage II	64	0	728
TCGA-49-4501-01	tumor	M0	N0	T2	Stage I	67	1	1421
TCGA-55-7914-01	tumor		N1	T1	Stage II	71	1	187
TCGA-73-4659-01	tumor	M0	N2	T2	Stage III	66	1	711
TCGA-86-8669-01	tumor	M0	N0	T1	Stage I	64	0	938
TCGA-49-AAQV-01	tumor		N1	T1	Stage II	63	1	677
TCGA-78-7149-01	tumor	M0	N0	T4	Stage III	71	0	3940
TCGA-86-8055-01	tumor	M0	N1	T2	Stage II	79	1	124
TCGA-91-6829-01	tumor		N0	T2	Stage I	78	1	1258
TCGA-78-7163-01	tumor	M0	N0	T2	Stage I	60	0	7248
TCGA-62-8398-01	tumor	M0	N2	T2	Stage III	55	1	444
TCGA-38-A44F-01	tumor	M0	N0	T2	Stage I	80	0	133
TCGA-38-4631-01	tumor	M0	N0	T2	Stage I	72	1	354
TCGA-L9-A7SV-01	tumor	M0	N1	T2	Stage II	69	0	565
TCGA-49-AAR2-01	tumor		N0	T2	Stage I	64	0	2224
TCGA-MP-A4SY-01	tumor	M0	N1	T2	Stage II	61	1	1501
TCGA-05-4432-01	tumor	M0	N1	T2	Stage II	66	0	761
TCGA-05-4398-01	tumor	M0	N3	T4	Stage III	47	0	1431
TCGA-75-6211-01	tumor	M0	N0	T2	Stage I		1
TCGA-44-6778-01	tumor		N0	T1	Stage I	59	0	1864
TCGA-55-8510-01	tumor		N0	T2	Stage I	55	0	539
TCGA-MP-A4TD-01	tumor	M0	N2	T2	Stage III	71	1	307
TCGA-55-8205-01	tumor	M0	N0	T2	Stage II	76	0	599
TCGA-55-7573-01	tumor		N0	T1	Stage I	72	0	487
TCGA-MP-A4T4-01	tumor	M0	N1	T2	Stage II	68	1	2617
TCGA-97-7941-01	tumor		N0	T1	Stage I	72	0	484
TCGA-55-7994-01	tumor		N0	T3	Stage II	81	0	603
TCGA-05-4420-01	tumor	M0	N0	T2	Stage I	41	0	912
TCGA-50-6591-01	tumor	M1	N0	T2	Stage IV	63	1	119
TCGA-38-4630-01	tumor	M0	N0	T2	Stage I	75	1	1073
TCGA-49-6743-01	tumor		N2	T1	Stage III	81	0	1621
TCGA-55-8206-01	tumor	M0	N0	T1	Stage I	56	0	888
TCGA-MP-A5C7-01	tumor	M0	N0	T2	Stage I	76	0	2248
TCGA-49-AARE-01	tumor		N0	T1	Stage I	51	1	1229
TCGA-75-6203-01	tumor	M0	N2	T2	Stage III		0
TCGA-86-7955-01	tumor	M0	N0	T2	Stage I	62	0	1072
TCGA-49-6744-01	tumor		N1	T2	Stage II	64	0	1683
TCGA-95-A4VN-01	tumor	M0	N1	T2	Stage II	62	0	553
TCGA-55-7576-01	tumor	M0	N0	T2	Stage I	54	0	670
TCGA-53-7626-01	tumor	M0	N1	T1	Stage II	76	1	929
TCGA-97-7546-01	tumor		N0	T1	Stage I	76	0	1285
TCGA-44-7672-01	tumor	M0	N0	T1	Stage I	52	0	719
TCGA-62-A46O-01	tumor	M0	N0	T2	Stage I	65	1	1454
TCGA-55-6984-01	tumor	M0	N1	T2	Stage II	71	1	760
TCGA-97-8174-01	tumor	M0	N0	T2	Stage II	67	1	164
TCGA-35-4123-01	tumor	M0	N0	T1	Stage I	38	0	182
TCGA-93-A4JO-01	tumor		N0	T1	Stage I	70	1	33
TCGA-97-7937-01	tumor		N0	T2	Stage I	65	0	564
TCGA-50-6597-01	tumor	M0	N0	T2	Stage I	79	1	1268
TCGA-99-8033-01	tumor	M1			Stage IV	74	1	656
TCGA-55-7570-01	tumor		N0	T1	Stage I	60	0	824
TCGA-38-4626-01	tumor	M0	N0	T2		57	0	3674
TCGA-69-7764-01	tumor	M0	N0	T1	Stage I	75	0	414
TCGA-05-5715-01	tumor	M0	N0	T2	Stage I	69	0	62
TCGA-50-6590-01	tumor	M0	N0	T2	Stage I	72	1	1288
TCGA-86-7713-01	tumor	M0	N0	T2	Stage II	70	0	1157
TCGA-S2-AA1A-01	tumor	M0	N0	T1	Stage I	68	0	513
TCGA-75-7027-01	tumor	M0	N0	T2	Stage I		0	3059
TCGA-50-5049-01	tumor	M0	N0	T2	Stage I	70	0	3094
TCGA-55-8505-01	tumor		N2	T1	Stage III	62	0	440
TCGA-49-AAR0-01	tumor		N0	T1	Stage I	57	0	4765
TCGA-MP-A4T9-01	tumor		N2	T2	Stage III	54	1	1265
TCGA-95-7567-01	tumor	M0	N1	T2	Stage II	61	0	568
TCGA-05-4422-01	tumor	M0	N0	T2	Stage I	68	0	365
TCGA-86-8673-01	tumor	M0	N0	T2	Stage I	61	0	862
TCGA-55-6543-01	tumor		N0	T1	Stage I	60	0	435
TCGA-NJ-A7XG-01	tumor	M0	N1	T4	Stage III	49	0	617
TCGA-86-8280-01	tumor	M0	N0	T2	Stage II	54	0	701
TCGA-99-8028-01	tumor	M0	N0	T1	Stage I	50	0	1118
TCGA-55-7725-01	tumor		N0	T1	Stage I	68	0	442
TCGA-64-5778-01	tumor	M0	N0	T2	Stage I	60	0	1305
TCGA-86-8671-01	tumor	M0	N1	T2	Stage II	72	0	839
TCGA-05-4403-01	tumor	M0	N0	T2	Stage I	76	0	578
TCGA-69-7763-01	tumor	M0	N0	T1	Stage I	69	0	690
TCGA-49-4506-01	tumor	M0	N1	T2	Stage II	68	1	999
TCGA-97-A4M1-01	tumor	M0	N0	T1	Stage I	52	0	601
TCGA-86-8359-01	tumor	M0	N2	T3	Stage III	52	1	444
TCGA-05-4405-01	tumor	M0	N0	T2	Stage I	74	0	610
TCGA-62-A470-01	tumor	M0	N0	T2	Stage I	84	1	1194
TCGA-49-4487-01	tumor	M0	N0	T1	Stage I	72	1	855
TCGA-44-6145-01	tumor	M0	N0	T1	Stage I	62	0	595
TCGA-91-8499-01	tumor		N0	T1	Stage I	76	0	36
TCGA-95-8494-01	tumor	M0	N1	T2	Stage II	67	0	84
TCGA-64-1681-01	tumor	M0	N0	T1	Stage I	61	1	1167
TCGA-55-A491-01	tumor		N0	T1	Stage I	81	0	626
TCGA-75-6214-01	tumor	M0	N2	T2	Stage III		1	1115
TCGA-86-6851-01	tumor	M0	N1	T1	Stage II	73	0	179
TCGA-80-5607-01	tumor	M0	N1	T2	Stage II		0
TCGA-91-6849-01	tumor		N2	T2	Stage III	75	0	35
TCGA-62-8402-01	tumor	M0	N2	T2	Stage III	73	1	1498
TCGA-78-7156-01	tumor	M1	N1	T4	Stage IV	62	1	976
TCGA-50-5941-01	tumor	M0	N2	T2	Stage III	55	0	1474
TCGA-62-A46Y-01	tumor	M0	N2	T2	Stage III	70	1	414
TCGA-44-7660-01	tumor		N0	T2	Stage I	72	0	592
TCGA-MP-A4TF-01	tumor	M0	N0	T2	Stage II	58	1	336
TCGA-05-4402-01	tumor	M1		T2	Stage IV	57	1	244
TCGA-62-A471-01	tumor	M0	N1	T2	Stage II	64	0	1246
TCGA-55-8513-01	tumor		N0	T3	Stage II	77	0	791
TCGA-05-4397-01	tumor	M0	N1	T2	Stage II	65	1	731
TCGA-05-5429-01	tumor	M0	N2	T3	Stage III	60	1	275
TCGA-78-7167-01	tumor	M1	N0	T2	Stage IV	77	1	2681
TCGA-50-8459-01	tumor	M0	N0	T3	Stage II	68	0	1119
TCGA-93-8067-01	tumor		N0	T2	Stage I	77	0	186
TCGA-44-6776-01	tumor		N0	T1	Stage I	60	0	2616
TCGA-75-7031-01	tumor	M0	N0	T2	Stage I		0
TCGA-44-7667-01	tumor		N0	T3	Stage II	49	0	1097
TCGA-35-3615-01	tumor	M0	N0	T2	Stage I	57	0	14
TCGA-86-A4P8-01	tumor		N2	T1	Stage III	59	0	805
TCGA-44-2666-01	tumor	M0	N0	T2	Stage I	43	1	97
TCGA-44-5643-01	tumor	M0	N2	T2	Stage III	53	0	1013
TCGA-44-2661-01	tumor	M0	N0	T1	Stage I	69	0	1159
TCGA-69-8255-01	tumor	M0	N0	T1	Stage I	71	0	129
TCGA-49-4514-01	tumor	M0	N0	T1	Stage I	79	0	1700
TCGA-78-7154-01	tumor	M0	N2	T3	Stage III	72	1	593
TCGA-55-8507-01	tumor		N0	T1	Stage I	53	0	418
TCGA-95-A4VP-01	tumor	M0	N2	T2	Stage III	66	0	605
TCGA-50-6595-01	tumor	M0	N2	T2	Stage III	74	1	189
TCGA-78-7155-01	tumor	M0	N0	T2	Stage I	68	1	1171
TCGA-05-4382-01	tumor	M0	N0	T2	Stage I	68	0	607
TCGA-05-5428-01	tumor	M0	N1	T1	Stage II	57	0	670
TCGA-44-5644-01	tumor		N0	T2	Stage I	51	0	863
TCGA-55-6978-01	tumor		N0	T2	Stage II	81	1	176
TCGA-NJ-A55R-01	tumor		N0	T1	Stage I	67	0	603
TCGA-91-6840-01	tumor	M0	N0	T1	Stage I	59	0	372
TCGA-55-8094-01	tumor	M1	N0	T2	Stage IV	51	0	541
TCGA-44-7661-01	tumor	M0	N0	T2	Stage I	69	1	557
TCGA-NJ-A4YF-01	tumor	M0	N0	T1	Stage I	50	0	2161
TCGA-67-6217-01	tumor	M0	N1	T2	Stage II	73	0	422
TCGA-86-A4D0-01	tumor	M0	N0	T2	Stage II	48	1	116
TCGA-50-5939-01	tumor	M0	N0	T2	Stage I	85	1	460
TCGA-05-4410-01	tumor	M0	N0	T2	Stage I	62	0	0
TCGA-55-7816-01	tumor				Stage IV	49	1	468
TCGA-50-5051-01	tumor	M0	N2	T2	Stage III	42	1	478
TCGA-86-8279-01	tumor	M0	N1	T2	Stage II	46	0	949
TCGA-55-6970-01	tumor		N2	T2	Stage III	67	1	464
TCGA-49-4488-01	tumor		N0	T1	Stage I	74	1	869
TCGA-97-7552-01	tumor		N0	T2	Stage I	70	0	1932
TCGA-95-7947-01	tumor	M0	N0	T1	Stage I	67	0	477
TCGA-05-4425-01	tumor	M1	N0	T2	Stage IV	70	0	669
TCGA-78-7633-01	tumor	M0	N0	T2	Stage I	67	1	1528
TCGA-64-1678-01	tumor	M0	N0	T2		70	0	1189
TCGA-80-5608-01	tumor	M0	N0	T1	Stage I		0	2832
TCGA-64-5775-01	tumor	M0	N0	T4	Stage III	71	1	62
TCGA-55-8508-01	tumor		N1	T2	Stage II	60	0	617
TCGA-44-2656-01	tumor	M0	N0	T2	Stage I	59	0	1429
TCGA-55-7281-01	tumor	M0	N0	T1	Stage I	70	0	872
TCGA-J2-8194-01	tumor		N0	T3	Stage II	69	0	724
TCGA-78-7150-01	tumor	M0	N1	T2	Stage II	59	1	666
TCGA-44-A47G-01	tumor	M0	N0	T1	Stage I	73	0	351
TCGA-99-8025-01	tumor	M0	N2	T3	Stage III	72	0	1060
TCGA-50-6592-01	tumor	M0	N0	T2	Stage I	71	1	777
TCGA-05-4249-01	tumor	M0	N0	T2	Stage I	67	0	1523
TCGA-97-7553-01	tumor		N0	T1	Stage I	58	0	1870
TCGA-75-5125-01	tumor	M0	N1	T2	Stage II		1	2027
TCGA-67-3772-01	tumor	M0	N0	T2	Stage I	82	0	573
TCGA-78-7147-01	tumor	M0	N1	T2	Stage II	67	1	586
TCGA-38-4628-01	tumor	M0	N1	T2	Stage II	65	1	1492
TCGA-99-8032-01	tumor	M0	N0	T1	Stage I	61	0	44
TCGA-78-8648-01	tumor	M0	N0	T3	Stage II	58	1	1209
TCGA-62-A46S-01	tumor	M0	N0	T2	Stage I	73	1	1653
TCGA-NJ-A55O-01	tumor	M0	N1	T1	Stage II	56	0	13
TCGA-44-6779-01	tumor		N1	T2	Stage II	50	1	500
TCGA-97-7938-01	tumor		N0	T1	Stage I	76	1	18
TCGA-MP-A4SW-01	tumor	M0	N1	T2	Stage II	53	1	1778
TCGA-49-AARN-01	tumor		N0	T1	Stage I	56	1	1135
TCGA-55-8097-01	tumor		N0	T1	Stage I	60	0	476
TCGA-93-A4JQ-01	tumor		N0	T1	Stage I	49	0	526
TCGA-55-8299-01	tumor		N0	T1	Stage I	61	1	469
TCGA-4B-A93V-01	tumor	M0	N0	T1	Stage I	52	1	300
TCGA-75-6207-01	tumor	M0	N2	T2	Stage III		1
TCGA-05-4417-01	tumor	M0	N0	T2	Stage I	51	0	455
TCGA-78-7143-01	tumor	M0	N0	T2	Stage I	62	1	4961
TCGA-44-3396-01	tumor	M0	N2	T2	Stage III	74	0	1130
TCGA-53-7624-01	tumor	M1	N0	T2	Stage IV	40	1	1043
TCGA-75-5147-01	tumor	M0	N0	T2	Stage I		0	1333
TCGA-55-1596-01	tumor	M0	N1	T2	Stage II	55	0	2065
TCGA-44-5645-01	tumor			T1	Stage I	61	0	852
TCGA-05-4244-01	tumor	M1	N2	T2	Stage IV	70	0	0
TCGA-55-6971-01	tumor		N0	T2	Stage I	59	0	1400
TCGA-73-7498-01	tumor	M0	N0	T1	Stage I	58	0	1189
TCGA-49-AARO-01	tumor		N0	T1	Stage I	39	0	3759
TCGA-05-4396-01	tumor	M0	N1	T4	Stage III	76	1	303
TCGA-69-8254-01	tumor			T2		85	0	409
TCGA-J2-A4AG-01	tumor		N0	T1	Stage I	66	0	988
TCGA-78-7146-01	tumor	M0	N2	T2	Stage III	71	1	173
TCGA-73-4677-01	tumor	M0	N0	T2		74	1	38
TCGA-97-7554-01	tumor	M0	N2	T2	Stage III	83	0	775
TCGA-L9-A443-01	tumor		N0	T1	Stage I	63	1	193
TCGA-55-6987-01	tumor	M0	N0	T1	Stage I	77	0	2137
TCGA-78-7220-01	tumor	M0	N2	T2	Stage III	53	1	807
TCGA-64-1677-01	tumor	M0	N2	T2	Stage III	77	1	628
TCGA-73-4666-01	tumor	M1	N0	T1	Stage IV	52	0	800
TCGA-49-4486-01	tumor	M0	N0	T1	Stage I	72	1	2318
TCGA-MN-A4N5-01	tumor	M0	N0	T1	Stage I	63	0	84
TCGA-78-7152-01	tumor	M0	N0	T2	Stage I	65	1	1215
TCGA-83-5908-01	tumor	M0	N0	T1	Stage I	59	0	824
TCGA-50-6593-01	tumor	M0	N2	T1	Stage III	49	1	336
TCGA-MP-A4TC-01	tumor	M0	N2	T1	Stage III	77	1	74
TCGA-78-7542-01	tumor	M0	N0	T2	Stage I	56	1	321
TCGA-55-8615-01	tumor		N2	T3	Stage III	67	0	446
TCGA-55-A493-01	tumor	M0	N0	T2	Stage I	54	0	28
TCGA-71-6725-01	tumor	M0	N0	T2	Stage I	48	0	256
TCGA-73-4668-01	tumor	M0	N1	T2	Stage II	66	0	467
TCGA-78-7158-01	tumor	M0	N2	T4	Stage III	59	1	179
TCGA-44-7659-01	tumor		N0	T1	Stage I	70	0	691
TCGA-05-5425-01	tumor	M0	N1	T2	Stage II	68	0	882
TCGA-64-1679-01	tumor	M0	N2	T1	Stage III	58	0	2488
TCGA-55-8506-01	tumor		N0	T3	Stage II	62	0	11
TCGA-78-7166-01	tumor	M0	N1	T2	Stage II	84	1	258
TCGA-91-8496-01	tumor			T2	Stage I	63	0	505
TCGA-55-7283-01	tumor		N2	T3	Stage III	76	0	609
TCGA-55-A4DG-01	tumor		N0	T1	Stage I	71	0	608
TCGA-44-8119-01	tumor	M0	N0	T3	Stage II	73	0	285
TCGA-71-8520-01	tumor	M0	N0	T2	Stage I	60	1	210
TCGA-44-A47B-01	tumor	M0	N0	T2	Stage I	79	0	287
TCGA-73-4670-01	tumor	M1	N0	T2	Stage IV	69	0	131
TCGA-MP-A4T7-01	tumor	M1	N0	T2	Stage IV	75	1	167
TCGA-55-8203-01	tumor	M0	N0	T1	Stage I	69	0	547
TCGA-64-5774-01	tumor	M0	N0	T2	Stage I	60	0	2676
TCGA-50-5933-01	tumor	M0	N2	T4	Stage III	72	1	2393
TCGA-50-5946-01	tumor		N0	T1	Stage I	62	0	1617
TCGA-50-8460-01	tumor	M0	N0	T1	Stage I	74	0	829
TCGA-05-4250-01	tumor	M0	N1	T3	Stage III	79	1	121
TCGA-L9-A50W-01	tumor		N1	T1	Stage II	75	1	442
TCGA-44-7662-01	tumor		N0	T2	Stage I	61	0	218
TCGA-97-A4M6-01	tumor	M0	N0	T1	Stage I	45	0	568
TCGA-44-7669-01	tumor		N1	T1	Stage II	59	1	574
TCGA-78-8640-01	tumor	M0	N1	T1	Stage II	59	0	7062
TCGA-50-5931-01	tumor	M0	N0	T2	Stage I	75	1	434
TCGA-44-3918-01	tumor	M0	N0	T1	Stage I	60	0	1036
TCGA-93-7347-01	tumor		N0	T1	Stage I	76	0	683
TCGA-38-7271-01	tumor	M0	N0	T1	Stage I	72	1	800
TCGA-55-7724-01	tumor		N0	T2	Stage I	76	0	705
TCGA-73-A9RS-01	tumor	M0	N0	T3	Stage II	41	1	340
TCGA-49-4494-01	tumor	M0	N2	T3	Stage III	77	1	1081
TCGA-49-4512-01	tumor		N2	T2	Stage III	69	1	905
TCGA-62-8395-01	tumor	M0	N0	T3	Stage II	80	0	1216
TCGA-55-A57B-01	tumor	M0	N0	T1	Stage I	80	0	546
TCGA-97-A4M5-01	tumor	M0	N0	T1	Stage I	83	0	634
TCGA-67-3774-01	tumor	M0	N0	T2	Stage I	73	0	385
TCGA-J2-8192-01	tumor		N1	T2	Stage II	65	0	739
TCGA-78-7535-01	tumor	M0	N0	T2	Stage I	45	1	949
TCGA-95-A4VK-01	tumor	M0	N2	T2	Stage III	74	0	651
TCGA-38-4629-01	tumor	M0	N0	T3	Stage II	68	1	864
TCGA-35-5375-01	tumor	M0	N2	T2	Stage III	61	0	264
TCGA-38-4625-01	tumor	M0	N0	T2	Stage I	66	0	2973
TCGA-91-6836-01	tumor		N0	T2	Stage I	52	0	417
TCGA-73-4675-01	tumor	M0	N1	T3	Stage III	59	1	922
TCGA-62-8394-01	tumor	M0	N2	T4	Stage III	65	1	139
TCGA-86-7711-01	tumor	M0	N1	T2	Stage II	70	1	1046
TCGA-78-7160-01	tumor	M1	N2	T4	Stage IV	61	1	697
TCGA-55-6982-01	tumor	M0	N1	T2	Stage II	79	1	995
TCGA-55-6712-01	tumor		N1	T2	Stage II	71	1	171
TCGA-55-7995-01	tumor	M0	N0	T1	Stage I	73	0	889
TCGA-69-A59K-01	tumor	M0	N0	T3	Stage II	60	0	591
TCGA-50-5936-01	tumor	M0	N2	T2	Stage III	58	1	257
TCGA-73-4676-01	tumor	M0	N1	T2	Stage II	45	1	281
TCGA-86-6562-01	tumor	M0	N1	T2	Stage II	52	1	376
TCGA-35-4122-01	tumor	M0	N0	T1	Stage I	69	0	225
TCGA-75-6205-01	tumor	M0	N0	T2	Stage I		1
TCGA-80-5611-01	tumor	M0	N0	T2	Stage I		0	2595
TCGA-93-A4JP-01	tumor	M1			Stage IV	64	0	578
TCGA-50-5935-01	tumor	M0	N0	T1	Stage I	86	1	653
TCGA-05-4389-01	tumor	M0	N0	T1	Stage I	70	0	1369
TCGA-44-A479-01	tumor		N0	T2	Stage I	73	0	486
TCGA-67-4679-01	tumor	M0	N0	T3		69	0	448
TCGA-44-8120-01	tumor	M0	N0	T2	Stage I	58	0	260
TCGA-55-8089-01	tumor	M0	N0	T1	Stage I	56	1	702
TCGA-67-3773-01	tumor	M0	N0	T2	Stage I	84	0	427
TCGA-MP-A4TA-01	tumor	M0	N0	T1	Stage I	75	1	950
TCGA-50-5072-01	tumor	M0	N2	T2	Stage III	74	1	250
TCGA-55-8091-01	tumor		N0	T2	Stage I	74	0	600
TCGA-97-A4LX-01	tumor	M0	N0	T2	Stage I	81	0	614
TCGA-55-6968-01	tumor	M1	N0	T1	Stage IV	61	1	1293
TCGA-MP-A4TH-01	tumor	M0	N0	T1	Stage I	70	0	741
TCGA-NJ-A4YQ-01	tumor	M0	N0	T1	Stage I	69	0	1432
TCGA-44-A4SU-01	tumor		N0	T1	Stage I	67	1	409
TCGA-49-4490-01	tumor	M0	N2	T3	Stage III	45	1	385
TCGA-97-A4M3-01	tumor	M0	N0	T1	Stage I	69	0	540
TCGA-J2-A4AD-01	tumor		N0	T1	Stage I	61	1	550
TCGA-55-7227-01	tumor		N1	T3	Stage III	77	1	952
TCGA-49-4505-01	tumor	M0	N1	T2	Stage II	61	1	428
TCGA-78-7153-01	tumor	M0	N0	T2	Stage I	65	0	3635
TCGA-50-5944-01	tumor	M0	N0	T1	Stage I	69	0	1750
TCGA-97-8172-01	tumor	M0	N0	T2	Stage I	75	0	545
TCGA-97-8171-01	tumor	M1	N2	T2	Stage IV	81	0	568
TCGA-69-7761-01	tumor		N0	T2	Stage I	84	0	186
TCGA-49-AARR-01	tumor		N0	T1	Stage I	68	0	4992
TCGA-L4-A4E6-01	tumor	M0	N0	T1	Stage I	67	0	435
TCGA-55-A48Y-01	tumor	M0	N0	T2	Stage II	69	0	630
TCGA-93-7348-01	tumor		N0	T1	Stage I	75	0	531
TCGA-91-6847-01	tumor		N0	T2	Stage I	62	0	842
TCGA-55-6980-01	tumor	M0	N0	T1	Stage I	56	0	2109
TCGA-86-7953-01	tumor	M0	N0	T1	Stage I	69	0	997
TCGA-86-7714-01	tumor	M0	N2	T1	Stage III	61	1	625
TCGA-86-8585-01	tumor	M0	N0	T2	Stage I	57	0	353
TCGA-55-8511-01	tumor		N0	T2	Stage I	73	0	552
TCGA-55-8092-01	tumor		N0	T3	Stage II	75	1	154
TCGA-62-A46U-01	tumor	M0	N1	T2	Stage II	71	0	2067
TCGA-55-8208-01	tumor	M0	N0	T1	Stage I	73	0	674
TCGA-64-1676-01	tumor	M0	N0	T1	Stage I	58	0	1728
TCGA-91-A4BD-01	tumor		N1	T1	Stage II	78	0	603
TCGA-78-7145-01	tumor	M1	N1	T4	Stage IV	52	1	826
TCGA-97-8179-01	tumor	M0	N0	T1	Stage I	72	0	435
TCGA-44-2662-01	tumor	M0	N0	T2	Stage I	65	0	1280
TCGA-86-8074-01	tumor	M0	N1	T1	Stage II	62	0	24
TCGA-78-7540-01	tumor	M0	N0	T2	Stage I	66	1	1197
TCGA-05-4426-01	tumor	M0	N0	T2	Stage I	71	0	791
TCGA-50-8457-01	tumor	M0	N0	T1	Stage I	63	0	1125
TCGA-75-5122-01	tumor	M0	N0	T2	Stage I		1
TCGA-55-6975-01	tumor	M0	N1	T2	Stage II	61	1	118
TCGA-86-8073-01	tumor	M0	N0	T2	Stage I	58	0	740
TCGA-86-8076-01	tumor	M0	N0	T1	Stage I	42	0	993
TCGA-62-A46P-01	tumor	M0	N0	T2	Stage I	65	1	594
TCGA-J2-A4AE-01	tumor		N0	T1	Stage I	77	0	1079
TCGA-67-3770-01	tumor	M0	N0	T1	Stage I	70	0	610
TCGA-55-A490-01	tumor		N0	T2	Stage II	78	1	99
TCGA-44-4112-01	tumor	M0	N0	T2	Stage I	60	1	808
TCGA-49-6745-01	tumor	M0	N2	T2	Stage III	82	0	522
TCGA-93-A4JN-01	tumor	M1	N0	T2	Stage IV	71	0	718
TCGA-86-8054-01	tumor	M0	N1	T2	Stage II	61	0	1148
TCGA-55-A4DF-01	tumor		N0	T1	Stage I	88	1	614
TCGA-75-5146-01	tumor	M0	N0	T2	Stage I		0	2368
TCGA-05-4384-01	tumor	M0	N2	T2	Stage III	66	0	426
TCGA-55-8207-01	tumor		N0	T2	Stage I	73	0	977
TCGA-69-7760-01	tumor	M0	N0	T3	Stage II	73	0	202
TCGA-49-4510-01	tumor	M0	N1	T2	Stage II	51	1	896
TCGA-64-5815-01	tumor	M0	N1	T2	Stage II	74	0	866
TCGA-55-8620-01	tumor	M1	N1	T1	Stage IV	60	1	375
TCGA-73-4662-01	tumor	M0	N0	T1	Stage I	65	0	2515
TCGA-49-AAR4-01	tumor		N2	T2	Stage III	51	1	879
TCGA-55-7910-01	tumor	M0	N0	T2	Stage II	50	0	1040
TCGA-55-8621-01	tumor		N0	T1	Stage I	75	0	515
TCGA-55-6981-01	tumor	M0	N2	T1	Stage III	53	1	1379
TCGA-MP-A4TJ-01	tumor	M0	N0	T1	Stage I	62	1	339
TCGA-50-5942-01	tumor	M0	N0	T1	Stage I	67	0	1847
TCGA-05-4434-01	tumor	M1	N1	T4	Stage IV	67	1	457
TCGA-78-7148-01	tumor	M0	N1	T2	Stage II	71	1	626
TCGA-69-8453-01	tumor		N0	T3	Stage II	77	0	813
TCGA-97-8176-01	tumor	M0	N1	T3	Stage III	63	1	468
TCGA-67-3771-01	tumor	M0	N0	T1	Stage I	77	0	610
TCGA-78-8655-01	tumor	M0	N0	T1	Stage I	77	0	2360
TCGA-95-7948-01	tumor	M0	N0	T2	Stage I	42	0	476
TCGA-78-7161-01	tumor	M0	N0	T3	Stage II	69	1	291
TCGA-05-4427-01	tumor	M0	N1	T2	Stage II	65	0	791
TCGA-97-A4M2-01	tumor	M0	N0	T1	Stage I	66	0	624
TCGA-50-5068-01	tumor		N1	T2	Stage II	59	1	1499
TCGA-44-6148-01	tumor	M0	N0	T1	Stage I	60	0	704
TCGA-78-7536-01	tumor	M0	N2	T2	Stage III	69	1	244
TCGA-50-5044-01	tumor	M0	N1	T4	Stage III	72	1	624
TCGA-55-A48X-01	tumor	M0	N1	T1	Stage II	63	0	689
TCGA-55-A494-01	tumor		N0	T2	Stage I	61	0	481
TCGA-91-A4BC-01	tumor		N0	T2	Stage II	59	0	44
TCGA-55-6986-01	tumor	M0	N0	T2	Stage I	74	0	3261
TCGA-44-2657-01	tumor	M0		T2	Stage I	74	0	1351
TCGA-49-6767-01	tumor		N0	T3	Stage II	46	0	677
TCGA-67-6216-01	tumor	M0	N0	T1	Stage I	57	0	141
TCGA-50-5930-01	tumor	M0	N2	T2	Stage III	47	1	282
TCGA-97-8552-01	tumor		N0	T1	Stage I	55	0	626
TCGA-86-8281-01	tumor	M0		T1	Stage I	75	0	0
TCGA-95-8039-01	tumor		N0	T1	Stage I	72	0	830
TCGA-55-8204-01	tumor		N0	T2	Stage I	87	0	515
TCGA-64-5781-01	tumor	M0	N0	T2	Stage I	55	0	1559
TCGA-NJ-A4YI-01	tumor	M0	N2	T2	Stage III	87	1	4
TCGA-L9-A444-01	tumor		N0	T1	Stage I	60	0	307
TCGA-MP-A4SV-01	tumor	M0	N0	T2	Stage I	67	1	2620
TCGA-55-8090-01	tumor	M0	N0	T1	Stage I	80	1	598
TCGA-95-7944-01	tumor	M0	N0	T1	Stage I	71	0	377
TCGA-NJ-A4YG-01	tumor	M0	N0	T2	Stage I	65	0	2261
TCGA-91-6830-01	tumor		N1	T1	Stage II	65	0	60
TCGA-75-7030-01	tumor	M0	N0	T3	Stage II		0
TCGA-55-8512-01	tumor	M1	N1	T1	Stage IV	41	1	607
TCGA-44-6777-01	tumor			T2	Stage I	85	1	987
TCGA-55-6985-01	tumor		N0	T2	Stage I	58	0	1233
TCGA-MP-A4TE-01	tumor		N0	T2	Stage II	56	1	896
TCGA-L4-A4E5-01	tumor	M0	N0	T1	Stage I	48	0	578
TCGA-55-6969-01	tumor	M0	N0	T2	Stage I	52	0	1239
TCGA-55-7815-01	tumor		N0	T2	Stage I	76	0	773
TCGA-05-4390-01	tumor	M0	N0	T2	Stage I	58	0	1126
TCGA-78-7537-01	tumor	M0	N0	T2	Stage I	72	1	1622
TCGA-55-7284-01	tumor		N0	T3	Stage II	74	1	243
TCGA-55-8614-01	tumor		N0	T2	Stage I	76	0	536
TCGA-75-5126-01	tumor	M0	N2	T3	Stage III		0
TCGA-95-7043-01	tumor		N0	T1	Stage I	63	1	503
TCGA-L9-A8F4-01	tumor		N0	T2	Stage I	64	0	476
TCGA-44-7670-01	tumor	M0	N1	T1	Stage II	47	0	882
TCGA-95-7039-01	tumor		N0	T3	Stage II	54	0	1272
TCGA-MP-A4TI-01	tumor	M0	N1	T2	Stage II	72	1	429
TCGA-44-2665-01	tumor	M0	N1	T2	Stage II	55	0	1301
TCGA-05-4395-01	tumor	M0	N2	T4	Stage III	76	1	0
TCGA-O1-A52J-01	tumor		N0	T1	Stage I	74	1	1798
TCGA-55-5899-01	tumor	M0	N1	T1		58	0	930
TCGA-55-7728-01	tumor		N0	T2	Stage I	64	0	704
TCGA-99-7458-01	tumor	M0	N0	T4	Stage III	74	0	747
TCGA-97-A4M0-01	tumor	M0	N0	T2	Stage I	60	0	652
TCGA-91-6848-01	tumor		N2	T2	Stage III	59	0	224
TCGA-50-5055-01	tumor	M0	N1	T1	Stage II	79	1	1830
TCGA-44-7671-01	tumor	M0	N0	T2	Stage I	64	0	889
TCGA-05-5423-01	tumor	M0	N1	T2	Stage II	65	0	151
TCGA-55-8619-01	tumor		N0	T3	Stage II	72	0	416
TCGA-64-1680-01	tumor	M1	N2	T2	Stage IV	63	0	1126
TCGA-49-AAR3-01	tumor		N1	T2	Stage II	69	0	1893
TCGA-55-8514-01	tumor		N0	T2	Stage I	70	0	520
TCGA-91-8497-01	tumor		N0	T1	Stage I	75	1	434
TCGA-49-AAR9-01	tumor		N0	T3	Stage II	61	1	260
TCGA-44-6774-01	tumor	M0	N2	T1	Stage III	56	0	658
TCGA-44-3919-01	tumor	M0	N0	T1	Stage I	71	1	1026
TCGA-44-6147-01	tumor	M0		T1	Stage I	67	0	845
TCGA-55-8301-01	tumor		N0	T2	Stage I	58	0	534
TCGA-95-7562-01	tumor	M0	N1	T2	Stage II	71	1	87
TCGA-55-6983-01	tumor	M0	N1	T2	Stage II	81	0	2823
TCGA-53-7813-01	tumor	M0	N0	T4	Stage III	51	0	424
TCGA-MN-A4N1-01	tumor	M0	N1	T2	Stage II	60	0	827
TCGA-78-7159-01	tumor	M0		T1	Stage I	60	0	1974
TCGA-50-6673-01	tumor	M0	N0	T1	Stage I	84	1	22
TCGA-75-7025-01	tumor	M0	N0	T2	Stage I		0	3305
TCGA-55-7726-01	tumor		N0	T1	Stage I	72	0	652
TCGA-L9-A743-01	tumor	M0	N1	T2	Stage II	56	0	664
TCGA-86-8358-01	tumor	M0	N0	T2	Stage I	44	0	653
TCGA-55-6972-01	tumor	M0	N0	T2	Stage I	72	1	1632
TCGA-55-7727-01	tumor		N2	T1	Stage III	70	0	119
TCGA-91-6831-01	tumor		N0	T2	Stage I	66	0	310
TCGA-MN-A4N4-01	tumor	M0	N0	T1	Stage I	57	0	1175
TCGA-55-8302-01	tumor		N0	T2	Stage I	54	0	478
TCGA-MP-A4TK-01	tumor		N1	T2	Stage II	56	1	582
TCGA-50-5946-02	tumor		N0	T1	Stage I	62	0	1617
TCGA-50-5066-02	tumor	M0	N0	T2	Stage I	72	0	1442
