# Supplementary material for: An immune indicator based on BTK and DPEP2 identifies hot and cold tumors and clinical treatment outcomes in lung adenocarcinoma
Source: Sci Rep. 2023 Mar 29;13:5153. doi: 10.1038/s41598-023-32276-2 (PMC10060209; doi:10.1038/s41598-023-32276-2)
Supplement: Supplementary file 3 — Supplementary Information 3. [file 41598_2023_32276_MOESM3_ESM.xlsx]

## Sheet: gene sets
macrophage/monocyte	IFN-γ response	ECM/Dve/immune	lymphocyte activation	IL12 response	TGF-β response
TNFRSF1B	MAP3K10	SPRY2	CD96	CD3E	MMP3
TLR2	CSRP3	ABCA8	CD52	TRB	MARCKSL1
SYK	FOSL1	CDO1	SEMA4D	IL12B	IGF2R
SLC7A7	SKP1A	SORBS1	CXCL13	CD3Z	LAMB1
SAMSN1	HLA-B	CHL1	SP140	STAT4	SPARC
RUNX3	SF3A1	LYVE1	CCR7	IFNG	FN1
RASSF2	XRCC6	ADAMTS5	CTSW	JAK2	ITGA4
PTPRC	CEBPD	WIF1	DOCK2	IL12RB1	SMO
PSCDBP	HLA-A	CIDEA	EVI2B	IL12RB2	MMP19
PLCG2	NMI	CMA1	FCN1	MAPK14	ITGB8
NCF2	IFI35	ADH1B	KLRK1	TRA	ITGA5
LYN	HIF3A	CNN1	FLI1	IL12A	NID1
LHFPL2	TAS2R5	COL17A1	PLCL2	MAP2K6	TIMP1
LCP2	C1S	AKR1C2	FYB	TYK2	SEMA3F
LCP1	SHFM1	CFD	IPCEF1	JUN	RHOQ
LAPTM5	COL16A1	DPT	PPP1R16B	IL18	CTNNB1
ITGB2	PSME1	EDNRB	CCDC69	CXCR3	MMP2
IL10RA	IFITM1	EGR3	STAP1	CD3G	SERPINE1
IFI30	CYCS	ELN	GPR18	ETV5	EPHB2
IFI16	BAK1	MECOM	ICOS	CCR5	COL16A1
HLA-DRB1	EPS15	FABP4	GPR171	CD3D	EPHA2
HLA-DMA	GBP1	FCER1A	GZMA	MAPK8	TNC
HCK	FAS	FHL1	GZMB	IL18R1	JUP
FGL2	PML	FIGF	GZMK		ITGA3
FCGR3A	HADH	FMO2	IGJ		TCF7L2
FCGR2B	EIF2B1	FOSB	IL2RB		COL3A1
EVI2B	HLA-E	GSPT2	IL2RG		CDH6
DAPK1	HADHB	BHMT2	IL7R		WNT2B
CUGBP2	IRF1	DARC	ITGA4		ADAM9
CTSS	ADAR	PCOLCE2	ITK		DSP
CTSL	IFIT3	GHR	KLRB1		HSPG2
CTSC	SDCBP	GPC3	LCK		ARHGAP1
CSF1R	ATP6V0B	RBMS3	LGALS2		ITGB5
CORO1A	ZFP36L2	GI1	LRMP		IGFBP5
CD86	TRIM21	GPD1	LTB		ARHGDIA
CD53	PRAME	ANK2	SH2D1A		LRP1
CD48	ELK4	CXCL2	CXCL9		IGFBP2
CD163	BBC3	HLF	NCF4		CTNNA1
APOE	PSMB10	ACACB	GIMAP6		LRRC17
APOC1	CASP8	HOXA5	IL21R		MMP14
ALOX5AP	PHLDA1	HOXA7	TRAT1		NEO1
SLC1A3	PPP3CA	HOXA9	PLAC8		EFNA5
PLEK	BTG1	HOXA10	UBASH3A		ITGB3
MYO1F	RBBP4	HTR2B	POU2AF1		EPHB3
IL7R	PMAIP1	LOC339524	RHOF		CD44
HCLS1	TEAD4	APOD	LAX1		IGFBP4
FCGR1A	SRP9	IGF1	BANK1		TNFRSF1A
CXCR4	ISG15	IL6	SIRPG		RAC1
CPVL	BST2	ITGA7	PRF1		PXN
BTK	PYHIN1	LAMA2	DOCK10		PLAT
ADCY7	IL15RA	LEP	PRKCB		COL8A1
TNFAIP3	VEGFC	LPL	CRTAM		WNT8B
SP140	RHOC	MAB21L1	PTGDS		IGFBP3
SELPLG	PLOD2	MAOA	PTPRC		RHOA
SELL	NULL	MATN2	PTPRCAP		EPHB4
RNASE6	STAT1	MEOX1	TNFRSF17		MMP1
PIK3CG	PSMB8	MEOX2	CCL19		PAK1
MSN	SFRS2	MFAP4	SELL		MTA1
MPP1	VAT1	MME	BCL11B		THBS2
MERTK	PARP1	ASPA	SLAMF1		CSPG2
LRMP	ICAM1	MT1M	TNFRSF1B		MMP17
LILRB4	TAP1	MYH11	CCR2		CD59
LAIR1	IL6	NTRK2	TRAF3IP3		DVL3
IL18	BAG1	OGN	TCL1A		RHOB
GPNMB		OXTR	VNN2		COL6A3
FYB		PCK1	PSTPIP1		NOTCH2
FPRL2		PDE1A	CD2		BSG
FCGR2A		PDE2A	CD3G		MMP11
FCER1G		PDK4	CD247		COL1A2
EVI2A		PLA2G2A	CD7		ZYX
CYBB		PLIN1	CD8A		RND3
CECR1		FXYD1	CD19		THBS1
CD8A		PPARG	MS4A1		RHOG
CD84		TESC	CD27		ICAM1
CD33		PPP1R1A	AIM2		LAMA4
CASP1		PID1	CD37		DVL1
C3AR1		PROS1	CYTIP		PAK2
B2M		C8orf4	CD69		ITGB2
ARRB2		SEMA3G	CD79A		COL6A1
AMPD3		PTN	FAM65B		FGD1
VSIG4		JAM2	KIAA0125
TNFSF13B		PROL1	P2RY14
RASSF4		RBP4
NPL		S100B
LY86		CIDEC
LST1		TAC1
GIMAP4		TF
CCRL2		TGFBR3
CCL5		THBS4
CCL2		TIMP4
TBXAS1		TSPAN7
SAMHD1		CLDN5
OSBPL3		C6
NPC2		C7
MNDA		ZBTB16
FLI1		RERGL
FGR		MMRN2
DOCK2		PDGFD
CD97		CAV2
WIPF1		AOC3
SH2B3		SOCS2
NCKAP1L		WISP2
LYZ		GYG2
IKZF1		CH25H
HMHA1		CLDN8
GNPTAB		IL33
FNBP1		CHRDL1
FMNL1		ADIPOQ
CD52		ITM2A
C1orf54		CD36
C13orf18
ARHGAP15

## Sheet: immune score
Tag	TCGA-69-7978-01	TCGA-62-8399-01	TCGA-78-7539-01	TCGA-73-4658-01	TCGA-44-6775-01	TCGA-44-2655-01	TCGA-44-3398-01	TCGA-62-8397-01	TCGA-53-A4EZ-01	TCGA-50-7109-01	TCGA-38-6178-01	TCGA-86-8056-01	TCGA-55-1592-01	TCGA-86-A4JF-01	TCGA-69-7974-01	TCGA-86-A456-01	TCGA-97-8547-01	TCGA-55-1595-01	TCGA-NJ-A4YP-01	TCGA-05-4424-01	TCGA-97-A4M7-01	TCGA-44-2668-01	TCGA-NJ-A55A-01	TCGA-05-5420-01	TCGA-55-1594-01	TCGA-44-2659-01	TCGA-78-7162-01	TCGA-38-4632-01	TCGA-49-6761-01	TCGA-91-6828-01	TCGA-05-4418-01	TCGA-99-AA5R-01	TCGA-55-7903-01	TCGA-55-A492-01	TCGA-55-8616-01	TCGA-86-7954-01	TCGA-05-4433-01	TCGA-69-8253-01	TCGA-86-8674-01	TCGA-69-7765-01	TCGA-86-8672-01	TCGA-MP-A4T6-01	TCGA-97-7547-01	TCGA-55-7911-01	TCGA-91-6835-01	TCGA-55-A48Z-01	TCGA-50-5045-01	TCGA-55-7913-01	TCGA-86-8075-01
macrophage/monocyte	0.567885	0.273913	0.449044	0.547465	0.505219	0.351519	0.507548	0.369967	0.226353	0.348517	0.291466	0.407873	0.400184	0.382148	0.514444	0.442816	0.386256	0.333989	0.321742	0.469313	0.475815	0.514297	0.414929	0.613248	0.325125	0.424659	0.379184	0.459859	0.370818	0.515314	0.422474	0.528177	0.335757	0.208886	0.267815	0.518389	0.494006	0.278263	0.0782039	0.409194	0.410008	0.339932	0.351484	0.457583	0.600771	0.362559	0.57178	0.199879	0.421054
IFN-γ response	0.551312	0.48457	0.551449	0.524774	0.509256	0.486314	0.532556	0.449263	0.48256	0.471564	0.511609	0.456737	0.475651	0.550334	0.535572	0.569032	0.486785	0.503605	0.507334	0.499488	0.49492	0.579973	0.468168	0.556353	0.443678	0.503407	0.476579	0.537013	0.544831	0.487968	0.580431	0.52607	0.524944	0.472247	0.468096	0.542735	0.500492	0.456727	0.505907	0.502476	0.560942	0.479562	0.443309	0.55436	0.513408	0.52284	0.564694	0.47769	0.532727
ECM/Dve/immune	-0.0412638	0.106486	-0.0470619	0.114545	-0.0211588	0.130331	0.150663	0.0389038	-0.115984	-0.00207451	0.0208085	0.0527785	0.0182434	-0.0602424	0.00509035	0.0917818	-0.0478933	-0.0324941	-0.0444304	0.101953	0.0509137	-0.0948446	0.134743	-0.0160711	-0.0666586	0.0688365	0.161192	-0.0517786	-0.110612	0.0327784	-0.0239306	0.246542	-0.112883	0.0696779	0.00415503	-0.0637568	0.0586827	0.0557622	-0.0596241	0.0233462	-0.0738503	-0.131082	0.0573688	-0.0975133	0.0557892	-0.0663013	0.0991587	-0.161505	0.034471
lymphocyte activation	0.237017	-0.0421302	0.148993	0.152696	0.0519949	0.0802191	0.118854	-0.0184176	-0.0866058	0.0886997	-0.0341904	0.0376113	-0.0381554	0.0241857	0.0914631	0.025059	-0.0933599	0.0212145	0.00198139	0.0486865	0.172031	0.174923	0.215373	0.356819	-0.00132617	0.144249	0.141422	0.101137	0.113574	0.138157	0.151568	0.297725	0.0147755	-0.0615889	0.034264	0.115822	0.109539	0.0206746	-0.135407	0.0987329	0.10618	0.0353697	0.0629294	0.18673	0.346899	0.000301052	0.296286	-0.127653	-0.0267343
IL12 response	0.164513	0.00590432	0.0874873	0.0964595	0.0417352	0.0472645	0.0727082	0.00542025	0.00233049	0.0571764	0.00746872	0.0443292	-0.0295276	0.0539435	0.0902928	0.0614881	0.0456103	0.0780481	0.0541465	0.0286077	0.105907	0.162974	0.0857663	0.249527	0.0674151	0.113906	0.0864122	0.0929711	0.133006	0.0965669	0.0932615	0.160219	0.101708	-0.0415352	-0.00992197	0.184929	0.0842033	0.0113631	-0.0209715	0.0537293	0.132146	0.0367085	0.00335281	0.145007	0.174618	0.0123178	0.146133	-0.0413428	0.0120231
TGF-β response	0.640686	0.58998	0.506302	0.62979	0.656189	0.536372	0.600332	0.554056	0.483705	0.54886	0.634655	0.540748	0.570125	0.552281	0.606167	0.555927	0.644448	0.588129	0.603521	0.599037	0.61043	0.658553	0.573283	0.462279	0.547984	0.573144	0.552787	0.555715	0.589364	0.570144	0.561999	0.583398	0.53596	0.458502	0.577389	0.606123	0.559088	0.548531	0.526855	0.613804	0.60306	0.518646	0.569199	0.539567	0.61745	0.634552	0.614742	0.541796	0.668477
[truncated: 468 more columns]
